# Supplementary material for: Structure of the molecular bushing of the bacterial flagellar motor
Source: Nat Commun. 2021 Jul 22;12:4469. doi: 10.1038/s41467-021-24715-3 (PMC8298488; doi:10.1038/s41467-021-24715-3)
Supplement: Supplementary file 6 — Source data [file 41467_2021_24715_MOESM6_ESM.xlsx]

## Sheet: Notes
Abbreviation and corresponding plasmid
Abbreviation	plasmid	Characteristic	Transformed to this strain
V	pET22b	Expression vector	SJW203
WT	pTY03	pET22b/FlgH+FlgI	SJW203
K63A	pTY03(K63A)	pET22b/FlgH+FlgI(K63A)	SJW203
K63D	pTY03(K63D)	pET22b/FlgH+FlgI(K63D)	SJW203
K95A	pTY03(K95A)	pET22b/FlgH+FlgI(K95A)	SJW203
K95D	pTY03(K95D)	pET22b/FlgH+FlgI(K95D)	SJW203
K63A/K95A	pTY03(K63A/K95A)	pET22b/FlgH+FlgI(K63A/K95A)	SJW203
K63A/K95D	pTY03(K63A/K95D)	pET22b/FlgH+FlgI(K63A/K95D)	SJW203
K63D/K95A	pTY03(K63D/K95A)	pET22b/FlgH+FlgI(K63D/K95A)	SJW203
K63D/K95D	pTY03(K63D/K95D)	pET22b/FlgH+FlgI(K63D/K95D)	SJW203

## Sheet: Figure5
Figure5a
V	WT	K63A	K63D	K95A	K95D	K63A/K95A	K63A/K95D	K63D/K95A	K63D/K95D
43	275	192	73	228	155	53	54	50	45
31	269	188	66	215	129	57	50	50	45
46	247	198	74	222	123	52	55	43	44
53	246	186	70	212	126	49	48	55	48
41	265	186	81	230	136	55	50	49	44
Figure5c_FlgE
	WT	K63A	K63D	K95A	K95D	K63A/K95A	K63A/K95D	K63D/K95A	K63D/K95D
	225690	224890	55086	241230	150750	25082	18596	15852	10536
	206630	195760	5764	230290	76793	11906	1552	897	1452
	153440	156330	5545	141580	39552	4033	2154	1392	470
	208270	230600	27143	253140	90151	16687	5652	4086	4396
	141530	192040	12055	180710	100630	16647	6665	2387	6091
FIgure5c_FliC	WT	K63A	K63D	K95A	K95D	K63A/K95A	K63A/K95D	K63D/K95A	K63D/K95D
	666160	590290	144540	649320	469340	104020	103830	4932	3474
	460840	464710	149100	512650	440600	155600	41517	4836	6662
	373460	396180	37487	446370	300330	47131	9939	1782	1138
	377620	403380	37959	456270	303710	47617	10033	1799	1121
	399440	433540	52472	443170	315980	84517	15161	2605	3419

## Sheet: Supplementary_Figure9
Supplementary Figure9a
V	K63D	K63A/K95A	K63A/K95D	K63D/K95A	K63D/K95D
52	116	85	64	94	73
56	122	87	58	93	82
58	130	87	58	95	80
62	124	86	68	93	72
60	126	92	62	86	85
56	115	86	80	102	83
47	104	77	59	78	62
56	127	83	57	98	75
Supplementary Figure9b
				number of flagella
Cell No.	WT	K63A	K63D	K95A	K95D	K63A/K95A	K63A/K95D	K63D/K95A	K63D/K95D
1	1	0	0	2	0	0	0	0	0
2	7	5	1	0	1	1	0	0	0
3	2	3	1	0	1	1	0	0	0
4	1	3	0	3	1	0	0	0	0
5	2	1	0	0	1	0	0	0	0
6	3	2	0	3	1	0	0	0	0
7	3	1	2	3	1	0	0	0	0
8	5	1	0	3	1	0	0	0	0
9	1	0	1	0	2	0	0	0	0
10	3	1	0	4	0	0	0	0	0
11	1	3	0	2	0	0	0	0	0
12	9	5	1	1	1	0	0	0	0
13	6	6	2	3	1	0	0	0	0
14	1	2	0	2	2	0	0	0	0
15	3	2	1	5	1	0	0	0	0
16	2	1	0	0	3	0	0	0	0
17	5	2	1	0	1	0	0	0	0
18	4	2	0	1	0	0	0	0	0
19	4	0	1	3	3	0	0	0	0
20	2	4	1	2	1	0	0	0	0
21	1	1	0	1	1	0	0	0	0
22	2	2	1	0	3	0	0	0	0
23	2	2	2	3	0	0	0	2	0
24	3	2	0	2	1	0	0	0	0
25	3	1	1	1	1	0	0	0	0
26	4	3	0	3	2	0	0	0	0
27	4	2	0	3	1	0	0	0	0
28	2	2	0	2	0	0	0	0	0
29	4	0	1	5	2	0	0	0	0
30	3	4	0	0	0	0	0	0	0
31	2	2	0	2	1	0	0	0	0
32	2	2	1	1	0	0	0	0	0
33	2	3	0	5	1	1	0	0	0
34	4	0	0	1	1	0	0	0	0
35	4	0	1	0	0	0	0	0	0
36	0	5	0	0	0	0	0	0	0
37	0	3	0	2	1	0	0	0	0
38	3	0	0	0	1	0	0	0	0
39	3	0	1	2	0	0	0	0	0
40	5	1	0	2	0	0	0	0	0
41	4	1	2	2	2	0	0	0	0
42	3	4	2	5	0	0	0	0	0
43	2	1	1	2	0	0	0	0	0
44	4	0	1	0	1	0	0	0	0
45	0	1	2	3	2	0	0	0	0
46	6	0	2	0	1	3	0	0	0
47	2	2	1	0	1	0	0	0	0
48	3	3	2	0	3	1	0	0	0
49	4	2	3	0	0	0	0	0	0
50	0	3	0	1	0	0	0	0	0
51	2	2	0	2	2	0	0	0	0
52	1	2	0	1	1	0	0	0	0
53	1	2	1	3	1	0	0	0	0
54	0	3	2	1	2	2	0	0	0
55	0	0	2	0	1	0	0	0	0
56	3	1	0	3	1	0	0	0	0
57	3	2	1	4	1	2	0	0	0
58	2	0	0	2	1	2	0	0	0
59	2	0	0	3	1	2	0	0	0
60	4	3	0	4	1	1	0	0	0
61	3	2	1	2	1	2	0	0	0
62	0	2	1	1	0	2	0	0	0
63	3	3	2	1	0	4	0	0	0
64	4	3	0	2	1	0	0	0	0
65	0	3	1	5	2	0	0	0	0
66	4	2	2	1	2	4	0	0	0
67	2	0	2	0	2	1	0	0	0
68	0	4	2	1	1	3	0	0	0
69	2	3	0	1	4	0	0	0	0
70	2	0	1	5	2	4	0	0	0
71	3	1	1	2	1	4	0	0	0
72	3	4	1	1	1	3	0	0	0
73	1	0	0	3	1	1	0	0	0
74	2	2	0	0	1	1	0	0	0
75	0	3	1	2	1	0	0	0	0
76	1	2	1	1	2	0	0	0	0
77	2	2	0	0	2	0	0	0	0
78	4	1	0	1	2	0	0	0	0
79	1	2	0	5	0	0	0	0	0
80	1	2	0	2	1	0	0	0	0
81	0	6	0	2	2	1	0	0	0
82	1	0	0	2	0	0	0	0	0
83	4	0	0	4	1	0	0	0	0
84	5	1	0	2	4	1	0	0	0
85	4	2	0	5	1	0	0	0	0
86	0	1	0	3	1	0	0	0	0
87	5	1	0	3	1	0	0	0	0
88	0	8	0	5	2	0	0	0	0
89	2	5	1	0	4	0	0	0	0
90	1	2	0	0	2	0	0	0	0
91	4	3	0	1	1	0	0	0	0
92	4	0	0	2	1	0	0	0	0
93	6	2	0	1	2	0	0	0	0
94	2	1	0	0	1	3	0	0	0
95	2	3	1	2	1	3	0	0	0
96	3	4	2	1	1	4	0	0	0
97	3	3	1	2	2	0	0	0	0
98	4	1	2	1	2	0	0	0	0
99	6	3	2	2	1	2	0	0	0
100	4	2	1	3	3	1	0	0	0
